# Supplementary material for: Keep the ball rolling: sexual differences in conglobation behavior of a terrestrial isopod under different degrees of perceived predation pressure
Source: PeerJ. 2023 Dec 19;11:e16696. doi: 10.7717/peerj.16696 (PMC10740659; doi:10.7717/peerj.16696)
Supplement: Supplemental Information 2 — Individual ID, time, log-transformed time, sex, body mass, and treatment. [file peerj-11-16696-s002.xls]

## Sheet: Sheet1
ID	Rabbit	Toad	Water	Sex	BodyMass	Order
1	98.48	33.84	35.1	Male	0.11	SAC
2	17.82	59.64	19.8	Male	0.15	SAC
3	43.66	54.68	27.34	Female	0.1	SAC
4	123.78	56.64	383.8	Female	0.19	SAC
5	108.18	42.56	14.2	Female	0.07	SAC
6	401.44	55.24	20.5	Female	0.12	SAC
7	8.94	35.04	22.98	Male	0.1	SAC
8	1.12	29.7	77.22	Female	0.19	SAC
9	14.2	49.26	8.52	Male	0.13	SAC
10	732.78	34.02	295.96	Male	0.16	SAC
11	34.78	22.24	32.54	Male	0.13	SAC
12	675	43.05	93.02	Female	0.16	SAC
13	27.5	185.48	18.12	Male	0.25	SAC
14	31	16.46	23.66	Female	0.15	SAC
15	36.84	119.7	33.54	Female	0.06	SAC
16	5.64	10.52	26.2	Female	0.19	ACS
17	54.08	450.68	80.04	Male	0.11	ACS
18	68.58	215.26	4.48	Female	0.16	ACS
19	108.18	707.56	112.16	Male	0.12	ACS
20	13.78	178.28	5.62	Male	0.12	ACS
21	30.86	18.84	3.42	Female	0.18	ACS
22	56.92	214.22	10.92	Male	0.13	ACS
23	150.48	517.32	138.46	Female	0.09	ACS
24	13.22	1173.72	14.02	Male	0.05	ACS
25	23.1	16.5	17.52	Male	0.09	ACS
26	58.34	76.22	4.14	Male	0.13	ACS
27	58.88	516.24	16.24	Male	0.15	ACS
28	136.7	27.84	40.1	Male	0.1	ACS
29	205.62	701.5	39.6	Male	0.12	ACS
30	122.5	20.08	45.2	Female	0.12	ACS
31	31.28	15.88	9.72	Male	0.12	CSA
32	100.36	97.92	14.48	Male	0.1	CSA
33	1.02	107.76	94.04	Male	0.11	CSA
34	29.7	95.68	202.34	Female	0.14	CSA
35	111.12	170.42	25.82	Female	0.12	CSA
36	404.6	71.74	4.84	Female	0.15	CSA
38	58.24	31	75.26	Female	0.06	CSA
39	123.94	126.72	420.66	Male	0.07	CSA
40	5.2	20.86	34.46	Male	0.15	CSA
41	29.4	316.14	108.72	Male	0.12	CSA
42	16.08	5.02	12.1	Female	0.12	CSA
43	21.24	51.58	4.1	Female	0.06	CSA
44	4.96	59.36	13.32	Male	0.14	CSA

## Sheet: Hoja1
ID	Time	lnTime	Sex	BodyMass	Treatment
1	98.48	4.58985	Male	0.11	Rabbit
2	17.82	2.88032	Male	0.15	Rabbit
3	43.66	3.77643	Female	0.1	Rabbit
4	123.78	4.81851	Female	0.19	Rabbit
5	108.18	4.6838	Female	0.07	Rabbit
6	401.44	5.99506	Female	0.12	Rabbit
7	8.94	2.19054	Male	0.1	Rabbit
8	1.12	0.113329	Female	0.19	Rabbit
9	14.2	2.65324	Male	0.13	Rabbit
10	732.78	6.59685	Male	0.16	Rabbit
11	34.78	3.54904	Male	0.13	Rabbit
12	675	6.51471	Female	0.16	Rabbit
13	27.5	3.31419	Male	0.25	Rabbit
14	31	3.43399	Female	0.15	Rabbit
15	36.84	3.60658	Female	0.06	Rabbit
16	5.64	1.72988	Female	0.19	Rabbit
17	54.08	3.99046	Male	0.11	Rabbit
18	68.58	4.228	Female	0.16	Rabbit
19	108.18	4.6838	Male	0.12	Rabbit
20	13.78	2.62322	Male	0.12	Rabbit
21	30.86	3.42946	Female	0.18	Rabbit
22	56.92	4.04165	Male	0.13	Rabbit
23	150.48	5.01383	Female	0.09	Rabbit
24	13.22	2.58173	Male	0.05	Rabbit
25	23.1	3.13983	Male	0.09	Rabbit
26	58.34	4.06629	Male	0.13	Rabbit
27	58.88	4.0755	Male	0.15	Rabbit
28	136.7	4.91779	Male	0.1	Rabbit
29	205.62	5.32603	Male	0.12	Rabbit
30	122.5	4.80811	Female	0.12	Rabbit
31	31.28	3.44298	Male	0.12	Rabbit
32	100.36	4.60876	Male	0.1	Rabbit
33	1.02	0.0198026	Male	0.11	Rabbit
34	29.7	3.39115	Female	0.14	Rabbit
35	111.12	4.71061	Female	0.12	Rabbit
36	404.6	6.0029	Female	0.15	Rabbit
38	58.24	4.06457	Female	0.06	Rabbit
39	123.94	4.8198	Male	0.07	Rabbit
40	5.2	1.64866	Male	0.15	Rabbit
41	29.4	3.38099	Male	0.12	Rabbit
42	16.08	2.77758	Female	0.12	Rabbit
43	21.24	3.05589	Female	0.06	Rabbit
44	4.96	1.60141	Male	0.14	Rabbit
1	33.84	3.52164	Male	0.11	Toad
2	59.64	4.08833	Male	0.15	Toad
3	54.68	4.0015	Female	0.1	Toad
4	56.64	4.03672	Female	0.19	Toad
5	42.56	3.75091	Female	0.07	Toad
6	55.24	4.01169	Female	0.12	Toad
7	35.04	3.55649	Male	0.1	Toad
8	29.7	3.39115	Female	0.19	Toad
9	49.26	3.89711	Male	0.13	Toad
10	34.02	3.52695	Male	0.16	Toad
11	22.24	3.10189	Male	0.13	Toad
12	43.05	3.76236	Female	0.16	Toad
13	185.48	5.22295	Male	0.25	Toad
14	16.46	2.80093	Female	0.15	Toad
15	119.7	4.78499	Female	0.06	Toad
16	10.52	2.35328	Female	0.19	Toad
17	450.68	6.11076	Male	0.11	Toad
18	215.26	5.37185	Female	0.16	Toad
19	707.56	6.56182	Male	0.12	Toad
20	178.28	5.18336	Male	0.12	Toad
21	18.84	2.93598	Female	0.18	Toad
22	214.22	5.367	Male	0.13	Toad
23	517.32	6.24866	Female	0.09	Toad
24	1173.72	7.06793	Male	0.05	Toad
25	16.5	2.80336	Male	0.09	Toad
26	76.22	4.33362	Male	0.13	Toad
27	516.24	6.24657	Male	0.15	Toad
28	27.84	3.32647	Male	0.1	Toad
29	701.5	6.55322	Male	0.12	Toad
30	20.08	2.99972	Female	0.12	Toad
31	15.88	2.76506	Male	0.12	Toad
32	97.92	4.58415	Male	0.1	Toad
33	107.76	4.67991	Male	0.11	Toad
34	95.68	4.56101	Female	0.14	Toad
35	170.42	5.13827	Female	0.12	Toad
36	71.74	4.27305	Female	0.15	Toad
38	31	3.43399	Female	0.06	Toad
39	126.72	4.84198	Male	0.07	Toad
40	20.86	3.03783	Male	0.15	Toad
41	316.14	5.75619	Male	0.12	Toad
42	5.02	1.61343	Female	0.12	Toad
43	51.58	3.94313	Female	0.06	Toad
44	59.36	4.08362	Male	0.14	Toad
1	35.1	3.5582	Male	0.11	Water
2	19.8	2.98568	Male	0.15	Water
3	27.34	3.30835	Female	0.1	Water
4	383.8	5.95012	Female	0.19	Water
5	14.2	2.65324	Female	0.07	Water
6	20.5	3.02042	Female	0.12	Water
7	22.98	3.13462	Male	0.1	Water
8	77.22	4.34666	Female	0.19	Water
9	8.52	2.14242	Male	0.13	Water
10	295.96	5.69022	Male	0.16	Water
11	32.54	3.48247	Male	0.13	Water
12	93.02	4.53281	Female	0.16	Water
13	18.12	2.89702	Male	0.25	Water
14	23.66	3.16379	Female	0.15	Water
15	33.54	3.51274	Female	0.06	Water
16	26.2	3.26576	Female	0.19	Water
17	80.04	4.38253	Male	0.11	Water
18	4.48	1.49962	Female	0.16	Water
19	112.16	4.71993	Male	0.12	Water
20	5.62	1.72633	Male	0.12	Water
21	3.42	1.22964	Female	0.18	Water
22	10.92	2.3906	Male	0.13	Water
23	138.46	4.93058	Female	0.09	Water
24	14.02	2.64048	Male	0.05	Water
25	17.52	2.86334	Male	0.09	Water
26	4.14	1.4207	Male	0.13	Water
27	16.24	2.78748	Male	0.15	Water
28	40.1	3.69138	Male	0.1	Water
29	39.6	3.67883	Male	0.12	Water
30	45.2	3.8111	Female	0.12	Water
31	9.72	2.27419	Male	0.12	Water
32	14.48	2.67277	Male	0.1	Water
33	94.04	4.54372	Male	0.11	Water
34	202.34	5.30995	Female	0.14	Water
35	25.82	3.25115	Female	0.12	Water
36	4.84	1.57691	Female	0.15	Water
38	75.26	4.32095	Female	0.06	Water
39	420.66	6.04182	Male	0.07	Water
40	34.46	3.5398	Male	0.15	Water
41	108.72	4.68878	Male	0.12	Water
42	12.1	2.49321	Female	0.12	Water
43	4.1	1.41099	Female	0.06	Water
44	13.32	2.58927	Male	0.14	Water
